# Supplementary material for: Effects of Daqu Attributes on Distribution and Assembly Patterns of Microbial Communities and Their Metabolic Function of Artificial Pit Mud
Source: Foods. 2022 Sep 19;11(18):2922. doi: 10.3390/foods11182922 (PMC9498905; doi:10.3390/foods11182922)
Supplement: Supplementary file 1 [file foods-11-02922-s001.zip]

Archive with 1 entries (1 files):
- foods-1895431-supplementary.pdf
